# Supplementary material for: Cover crops support the climate change mitigation potential of agroecosystems
Source: PLoS One. 2024 May 8;19(5):e0302139. doi: 10.1371/journal.pone.0302139 (PMC11078372; doi:10.1371/journal.pone.0302139)
Supplement: S1 File — (XLSX) [file pone.0302139.s001.xlsx]

## Sheet: Calculation
	EU27 Average per ha				EU27 total
		Mean	Low (-95% Conf. Level)	High (+95% Conf. Level)		Mean	Low (-95% Conf. Level)	High (+95% Conf. Level)
Area	ha				1.000 ha	15092.1	14785.6	15398.7
Average Yield	Mg/ha	7.88481	7.46	8.30962
Relative Yield Gain	%	0.0883837	0.0286312	0.148136
Absolute Yield Gain	Mg/ha	0.696889	0.213588	1.23096
COC Maize Grains	kg CO2e/kg	2.1	2.1	2.1
Carbon Land Benefit based on Yield Gain	Mg CO2e/ha	1.46347	0.448536	2.58501	1.000 Mg CO2e	22086.8	6631.87	39805.7
Carbon Sequestration	Mg CO2/ha	1.43336	0.859046	2.00768	1.000 Mg CO2e	21632.5	12701.5	30915.6
Nitrogen Fixation	kg N/ha	52.4925	32.0631	72.9219
Reduced Nitrogen Leaching	kg N/ha	38.823	19.1311	58.5149
Total Nitrogen Fertilizer Savings	kg N/ha	91.3156	51.1943	131.437
Nitrogen Fertilizer Emissions	kg CO2e/kg N	11.2282	9.02371	13.4326
Carbon Benefit based on Nitrogen Fertilizer Savings	Mg CO2e/ha	1.02531	0.461962	1.76554	1.000 Mg CO2e	15474.1	6830.39	27187
Reduced N2O Emissions due to less Leaching	Mg CO2e/ha	0.0990977	-0.15004	0.348236	1.000 Mg CO2e	1495.6	-2218.43	5362.37
Albedo change	Mg CO2e/ha	0.20455	-0.372947	0.782047	1.000 Mg CO2e	3087.1	-5514.25	12042.5
Total Climate Benefit	Mg CO2e/ha	4.22578	1.24656	7.48851	1.000 Mg CO2e	63776.1	18431.1	115313
N2O Emissions	Mg CO2e/ha	0.0368252	-0.0207347	0.0943851	1.000 Mg CO2e	555.771	-306.575	1453.41
Land Requirements vor Catch Crop Seed Production
Mustard	ha Seed/ha CC	0.0115068
Oats	ha Seed/ha CC	0.017969
Phacelia	ha Seed/ha CC	0.03
Clover	ha Seed/ha CC	0.0398633
Average	ha Seed/ha CC	0.0248348	0.0248348	0.0248348
COC Wheat	kg CO2e/kg	1.9	1.9	1.9
Average Yield Soft Wheat	Mg/ha	5.7178	5.53879	5.89681
Carbon Benefit Wheat	Mg CO2e/ha	10.8638	10.5237	11.2039
Net Avoided Production Emissions Wheat	Mg CO2e/ha	0.29	0.29	0.29
Foregone Net GHG Benefit of Wheat due to CC Seed Land Requirements	Mg CO2e/ha	0.277003	0.268556	0.28545	1.000 Mg CO2e	4180.56	3970.76	4395.55
Production Emissions Catch Crop Seed	Mg CO2e/ha	0.392294	0.0807801	0.703807	1.000 Mg CO2e	5920.55	1194.38	10837.7
Processing, Packaging and Transport of Catch Crop Seed	Mg CO2e/ha	0.0783663	0.0783663	0.0783663	1.000 Mg CO2e	1182.71	1158.69	1206.74
Additional Machinery Operations	l Diesel/ha	45.2857	32.4405	58.1309
Diesel Emissions	kg CO2/l	3.1325	3.1325	3.1325
Additonal Machinery Operations	Mg CO2/ha	0.141858	0.10162	0.182095	1.000 Mg CO2e	2140.93	1502.51	2804.02
Total Climate Cost	Mg CO2e/ha	0.926345	0.508587	1.3441	1.000 Mg CO2e	13980.5	7519.77	20697.4
Net Climate Change Mitigation Impact of Cover Crops	Mg CO2e/ha	3.29944	0.737969	6.14441	1.000 Mg CO2e	49795.6	10911.3	94615.8
Emissions EU27 Agriculture 2020					1.000 Mg CO2e	382450
https://www.eea.europa.eu/data-and-maps/data/data-viewers/greenhouse-gases-viewer						0.130202	0.0285301	0.247394
Sensitivity Analysis based on NCCMI Scenarios
		Mean	Low (-95% Conf. Level)	High (+95% Conf. Level)		Mean	Low (-95% Conf. Level)	High (+95% Conf. Level)
	Scenario a)	3.29944	0.737969	6.14441	Scenario a)	0.130202	0.0285301	0.247394
	Scenario b)	1.83597	0.289434	3.5594	Scenario b)	0.0724507	0.0111896	0.143313
	Scenario c)	1.86608	-0.121076	4.13673	Scenario c)	0.0736386	-0.00468084	0.166558
	Scenario d)	0.40261	-0.569612	1.55172	Scenario d)	0.0158877	-0.0220213	0.0624775
			2.56147	2.84497			0.101672	0.117192
			1.54654	1.72343			0.0612611	0.0708625
			1.98715	2.27066			0.0783195	0.0929197
			0.972222	1.14911			0.037909	0.0465898
						49795.6	10911.3	94615.8
						27708.7	4279.45	54810.1
						28163.1	-1790.19	63700.2
						6076.24	-8422.06	23894.5

## Sheet: COC
		Maize Grains	Wheat Grains		DOI
Carbon Opportunity Cost ("loss" method)	kg CO2e / kg fresh weight	2.1	1.9		https://doi.org/10.1038/s41586-018-0757-z
Production Emissions global average	kg CO2e / kg fresh weight		0.69		https://doi.org/10.1038/s41586-018-0757-z
Production Emissions Sweden	kg CO2e / kg fresh weight		0.4		https://doi.org/10.1038/s41586-018-0757-z

## Sheet: EU Yield
European Union - 27 countries (from 2020)		2011	2012	2013	2014	2015	2016	2017	2018	2019	2020	2021	2022
Grain maize and corn-cob-mix	Area (cultivation/harvested/production) (1000 ha)	9286.36	9828.36	9767.04	9587.21	9249.15	8541.42	8266.64	8252.47	8910.74	9215.15	9247.04	9072.15
	Harvested production in EU standard humidity (1000 t)	70124.2	59040.8	66596.6	77312.1	58894.2	62717	64682.2	69004.8	70099.3	66998	72987.8	53528.9
	Yield, 14% humidity (t/ha)	7.55132	6.00719	6.81851	8.06409	6.36752	7.34269	7.82449	8.36172	7.86683	7.27042	7.8931	5.90036
Green maize	Area (cultivation/harvested/production) (1000 ha)	5584.61	5724.83	5847.21	5996.87	6105.63	6061.45	5985.9	6134.91	6210.36	6325.3	6054.31	5850.53
	Harvested production in EU standard humidity (1000 t)	236654	236073	222782	263634	220481	232622	255434	228234	239803	243520	254130	203598
	Yield, 65% humidity (t/ha)	42.376	41.2368	38.1005	43.962	36.1111	38.3773	42.6726	37.2025	38.6133	38.4994	41.975	34.7999
	Equivalent grain yield, 14% humidity (t/ha, 54% grain share)	9.31287	9.0625	8.37326	9.66141	7.93604	8.43408	9.37805	8.17591	8.48595	8.46092	9.22474	7.64788
	Area weighted grain yield , 14% humidity (t/ha)	8.21285	7.13179	7.40073	8.67875	6.99122	7.79571	8.47697	8.28249	8.12111	7.75498	8.41999	6.58549
	Total Maize Area, 1.000 ha	14871	15553.2	15614.2	15584.1	15354.8	14602.9	14252.5	14387.4	15121.1	15540.5	15301.4	14922.7
	Yield Maize			Area Maize
	Mean	7.88481		Mean	15092.1
	Standard Error	0.193009		Standard Error	139.272
	Median	8.0231		Median	15211.2
	Mode	#N/A		Mode	#N/A
	Standard Deviation	0.668603		Standard Deviation	482.453
	Sample Variance	0.44703		Sample Variance	232761
	Kurtosis	-0.79995		Kurtosis	-1.03972
	Skewness	-0.573963		Skewness	-0.580836
	Range	2.10659		Range	1361.71
	Minimum	6.64101		Minimum	14252.5
	Maximum	8.7476		Maximum	15614.2
	Sum	94.6177		Sum	181106
	Count	12		Count	12
	Largest(1)	8.7476		Largest(1)	15614.2
	Smallest(1)	6.64101		Smallest(1)	14252.5
	Confidence Level(95,0%)	0.42481		Confidence Level(95,0%)	306.536
Soft Wheat	Yield (t/ha)	5.33086	5.29394	5.70426	5.91738	6.05049	5.37801	5.94178	5.44168	5.9887	5.76061	5.96411	5.84177
	Row1
	Mean	5.7178
	Standard Error	0.0813336
	Median	5.80119
	Mode	#N/A
	Standard Deviation	0.281748
	Sample Variance	0.0793818
	Kurtosis	-1.54533
	Skewness	-0.495307
	Range	0.756551
	Minimum	5.29394
	Maximum	6.05049
	Sum	68.6136
	Count	12
	Largest(1)	6.05049
	Smallest(1)	5.29394
	Confidence Level(95,0%)	0.179014
Harvest Index	DOI	Year
0.56	https://doi.org/10.2134/agronj14.0522	2015
0.52	https://www.rseco.org/content/641-harvest-index.html	1993
0.55	https://files.wri.org/d8/s3fs-public/comparing-life-cycle-greenhouse-gas-emissions-dairy-pork-systems_0.pdf	2020
0.56	https://doi.org/10.25165/j.ijabe.20221505.6694	2022
0.51	https://doi.org/10.1002/fes3.256	2020
0.54

## Sheet: Grain_Area
Data extracted on 11/11/2022 16:59:46 from [ESTAT]
Dataset:	Grain maize and corn-cob-mix by area, production and humidity [TAG00093]
Last updated:	10/11/2022 23:00
Time frequency		Annual
Crops		Grain maize and corn-cob-mix
Structure of production		Area (cultivation/harvested/production) (1000 ha)
TIME	2011		2012		2013		2014		2015		2016		2017		2018		2019		2020		2021		2022
GEO (Labels)
European Union (EU6-1958, EU9-1973, EU10-1981, EU12-1986, EU15-1995, EU25-2004, EU27-2007, EU28-2013, EU27-2020)	8981.23		9538.62		9489.99		9587.21		9253.15		8546.42		8271.64		8259.47		8917.64		9215.15		9247.04		9072.15
European Union - 27 countries (from 2020)	9286.36		9828.36		9767.04		9587.21		9249.15		8541.42		8266.64		8252.47		8910.74		9215.15		9247.04		9072.15
European Union - 28 countries (2013-2020)	9286.36		9837.78		9778.36		9587.21		9253.15		8546.42		8271.64		8259.47		8917.64		:		:		:
Euro area - 19 countries (from 2015)	:		:		:		:		:		:		:		:		:		:		:		:
Belgium	72.03		67.2		74.17		62.83		58.4		52.1		49		53.99		48.64		51.88		48.22		64.3	p
Bulgaria	399.42		466.8		428.3		408.4		498.64		406.94		398.15		444.62		560.91		581.53		573.02		524.8
Czechia	121.01		119.33		96.9		98.75		79.97		86.41	d	86	d	81.85	d	74.83	d	87.23	d	102.44	d	80.18	d
Denmark	10.6		12.9		12.8		10.1		9		5.7		5.1		6.3		5.4		6.2		6.4		6.2
Germany (until 1990 former territory of the FRG)	487.9		526.2		497		481.3		455.5		416.3		432		410.9		416		419.3		430.7		466.2
Estonia	0		0		0		0		0		0		0		0		0		0		0		0
Ireland	0		0		0		0		0		0		0		0		0		0		0		0
Greece	181.88		183.95		183.01		159.78		152.05		139.48		132.49		113.45		115.5		116.78		120.07		112.11
Spain	369.26		390.22		442.3		418.55		398.26		359.28		333.63		322.37		356.83		343.78		358.27		314.7	p
France	1596.71		1709.94		1843.48		1825.12		1637.08		1442.81		1435.7		1426.26		1506.1		1691.13		1549.52		1450.71
Croatia	305.13		299.16		288.37		252.57		263.97		252.07		247.12		235.35		255.89		288.4		287.98		280
Italy	994.83		976.56		908.11		869.95		726.99		660.73		645.74		591.21		628.8		602.86		588.6		578.42
Cyprus	0	n	0	n	0	n	0	n	0	n	0	n	0	n	0	n	0	n	0	n	0	n	0	n
Latvia	0		0		0		0		0		0		0		0		0		0		0		0
Lithuania	9.6		12.9		17.2		19		11.71		12.43		9.93		13.39		12.77		20.2		17.87		22.9
Luxembourg	0.3		0.2		0.24		0.22		0.14		0.13		0.08		0.09		0.14		0.12		0.07		0.22
Hungary	1230.25		1191.29		1242.61		1191.42		1146.13		1011.56		988.82		939.08		1027.59		981.01		1054.57		982.82
Malta	0		0		0		0		0		0		0		0		0		0		0		0
Netherlands	23		21		21		18		15.8		12.27		12.25		13.76		19.01		19.42		17.2		20.36
Austria	217.1		219.7		201.92		216.32		188.73		195.25		209.48		209.9		220.69		212.6		218.2		215.33
Poland	333.3		543.8		614.3		678.25		670.3		593.5		562.11		645.41		664.95		946.03		998.47		1181.51	e
Portugal	99.98		102.2		111.79		107.64		97.91		88.61		86.52		83.36		77.02		72.99		74.47		78.19	p
Romania	2589.78		2731.16		2518.88		2513.56		2608.06		2584.22		2405.24		2443.95		2681.93		2540.55		2554.68		2483.65
Slovenia	40.19		39.17		41.86		38.33		37.74		36.39		38.29		37.08		38.88		39.83		41.4		41.54
Slovakia	202		212.34		221.54		216.19		191.44		183.54		187.81		179.03		197.24		191.48		203.16		165.53
Finland	0		0		0		0		0	n	0	n	0	n	0	n	0	n	0		0	n	0.9
Sweden	2.09		2.36		1.27		0.95		1.33		1.71		1.19		1.11		1.62		1.85		1.74		1.6	e
Iceland	0		0		0		0	e	0	n	0		0		0	n	0		0		0	n	0
Liechtenstein	:		:		:		:		:		:		:		:		:		:		:		:
Norway	:		:		:		0	n	0	n	:		0	n	0	n	0	n	0	n	0	n	0	n
Switzerland	15.55		16		16.6		15.71		12.56		14.17		15.19		13.79		16.01		19.97		12.5		17.24	e
United Kingdom	0		9.42		11.31		0		4		5		5		7		6.9		9.02	p	:		:
Montenegro	0.61		0.59		0.57		0.65		0.63		0.63	p	0.64	p	0.65	p	0.64	p	0.61	p	0.62	p	:
North Macedonia	30.28		29.18		31.03		30.46		31.65		31.78		32		37.07		34.67		32.56		30.83		32.4	e
Albania	61.2		53.5		:		55		54.6		58.5		58.1		54.1		55.1		56.73		58.3		:
Serbia	1036.86		976.02		980.33		1057.88		1010.23		1010		1002.3		901.75		962.08		996.53		1020.34		952.22
Türkiye	589		623		660		659		688		680		639		592		639		691		759		:
Bosnia and Herzegovina	197.02	e	197.84	e	190.11	e	174.88	e	192.87	e	191.4	e	194.64	e	191.62	e	191.84	e	200.54	e	200.81	e	:
Kosovo (under United Nations Security Council Resolution 1244/99)	35.2		31.2		36.1		35.4		41.5		41.5		36		38.5		39.4		39.68		39.71		:
Special value
:	not available
Available flags:
d	definition differs (see metadata)
e	estimated
n	not significant
p	provisional

## Sheet: Grain_Prod
Data extracted on 11/11/2022 17:00:47 from [ESTAT]
Dataset:	Grain maize and corn-cob-mix by area, production and humidity [TAG00093]
Last updated:	10/11/2022 23:00
Time frequency		Annual
Crops		Grain maize and corn-cob-mix
Structure of production		Harvested production in EU standard humidity (1000 t)
TIME	2011		2012		2013		2014		2015		2016		2017		2018		2019		2020		2021		2022
GEO (Labels)
European Union (EU6-1958, EU9-1973, EU10-1981, EU12-1986, EU15-1995, EU25-2004, EU27-2007, EU28-2013, EU27-2020)	68390.6		57813.5		64806.6		77312.1		58916		62736.8		64703.9		69036.4		70134.1		66998		72987.8		53528.9
European Union - 27 countries (from 2020)	70124.2		59040.8		66596.6		77312.1		58894.2		62717		64682.2		69004.8		70099.3		66998		72987.8		53528.9
European Union - 28 countries (2013-2020)	70124.2		59111.1		66681		77312.1		58916		62736.8		64703.9		69036.4		70134.1		:		:		:
Euro area - 19 countries (from 2015)	:		:		:		:		:		:		:		:		:		:		:		:
Belgium	688.75		569.82		663.26		640.96		548.72		389.05		503.92		376.55		429.22		421.01		449.89		473.8	p
Bulgaria	2229.75		1757.75		2776.89		3141.13		2709.47		2277.86		2610.24		3522.5		4059.79		3014.09		3427.31		2577.68
Czechia	1063.74		928.15		675.38		832.24		442.71		845.77	d	588.11	d	489.15	d	620.26	d	825.5	d	988.04	d	603.85	d
Denmark	54.66		74.23		74.82		72.05		52.38		43.29		38.45		35.48		40.82		38.74		45.27		44.12
Germany (until 1990 former territory of the FRG)	5183.6		5514.7		4387.3		5142.1		3973		4017.8		4547.6		3344.3		3664.8		4020		4462.4		3619
Estonia	0		0		0		0		0		0		0		0		0		0		0		0
Ireland	0		0		0		0		0		0		0		0		0		0		0		0
Greece	2292.81		2098.59		2240.04		1904.74		1610.45		1512.66		1306.51		1205.98		1233.62		1178.05		1322.94		1111.09
Spain	4199.93		4261.41		4888.46		4776.19		4564.42		4069.51		3775.65		3842.52		4184.46		4214.1		4597.66		3911.12	p
France	15729.1		15214.5		14866.3		18130		13556.6		11702.1		14365.9		12580.4		12845		13419.1		15358.3		11306.7
Croatia	1733.66		1297.59		1874.37		2046.97		1709.15		2154.47		1559.64		2147.28		2298.32		2430.6		2242.12		1512
Italy	9639.19		7796.94		7946.46		9278.02		7086.09		6861.77		6068.19		6199.15		6279.12		6793.13		6079.96		5196.71
Cyprus	0	n	0	n	0	n	0	n	0	n	0	n	0	n	0	n	0	n	0	n	0	n	0	n
Latvia	0		0		0		0		0		0		0		0		0		0		0		0
Lithuania	71.9		78.8		127.2		115		56.34		86.23		56.97		87.59		97.97		141.69		104.68		137.4
Luxembourg	1.9		1.32		1.77		1.36		0.76		0.68		0.57		0.46		0.66		0.66		0.46		0.88
Hungary	7899.51		4707.33		6677.87		9260.95		6594.22		8679.16		6700		7930.56		8229.69		8365.43		6424.63		3115.75
Malta	0		0		0		0		0		0		0		0		0		0		0		0
Netherlands	194.98		197.82		196.22		190.69		131.21		107.8		131.73		89.28		148.3		165.79		171.31		152.76
Austria	2453.13		2351.37		1639.02		2334.39		1637.91		2179.59		2075.98		2130.34		2298.88		2411.93		2434.9		2088.16
Poland	2350.38		3926.2		3969.24		4387.86		3097.48		4262.1		3946.77		3792.14		3664.55		6694.37		7321.91		8510.95	e
Portugal	810.27		848.66		929.54		896.99		827.54		710.63		745.12		713.86		755.13		682.09		752.49		710.52	p
Romania	11717.6		5953.35		11305.1		11988.5		9021.4		10746.4		14326.1		18663.9		17432.2		10096.7		14820.7		7450.95
Slovenia	349.03		277.36		226.63		350.73		338.71		346.21		272.18		350.49		360.36		429.85		388.83		262.76
Slovakia	1444.4		1170.35		1123.31		1814.11		929.23		1710.18		1053.79		1498.21		1444.81		1642.67		1579.12		731.55
Finland	0		0		0		0		0	n	0	n	0	n	0	n	0	n	0		0		0	n
Sweden	16		14.6		7.4		7.1		6.4		13.8		8.8		4.6		11.3		12.5		14.9		11.2
Iceland	0		0		0		0	e	0	n	0		0		0	n	0		0		0	n	0
Liechtenstein	:		:		:		:		:		:		:		:		:		:		:		:
Norway	:		:		:		0	n	0	n	:		0	n	0	n	0	n	0	n	0	n	0	n
Switzerland	153.05		150.69		147.79		140.08		96.54		146.09		164.34		136.42		176.66		222.25		99.36		179.13	e
United Kingdom	0		70.24		84.37		0		21.87		19.77		21.74		31.63		34.76		35.55	p	:		:
Montenegro	2.58		1.9		2.98		3.34		2.73		2.68	p	2.74	p	2.77	p	2.81	p	2.58	p	2.66	p	:
North Macedonia	130.07		119.51		136.06		141.04		137.79		147.88		123.73		191.83		148.92		150.56		135.59		144.14	e
Albania	349.36		343.26		:		380		380		379.7		381.1		391.1		389		399.13		414.3		:
Serbia	6479.6		3532.6		5864.4		7951.6		5454.8		7377		4018.4		6964.77		7344.54		7872.61		6027.13		4523.04
Türkiye	4200		4600		5900		5950		6400		6191.63		5707.91		5481.28		5825.58		6311.05		6554.75		:
Bosnia and Herzegovina	773	e	545.7	e	807.78	e	807.77	e	794.97	e	1192.13	e	717.62	e	1287.13	e	1249.96	e	1442.94	e	903.51	e	:
Kosovo (under United Nations Security Council Resolution 1244/99)	119.7		86.3		136.6		119.8	e	131.5		186.6		147.2		151.9		163.9		175.18		170.39		:
Special value
:	not available
Available flags:
d	definition differs (see metadata)
e	estimated
n	not significant
p	provisional

## Sheet: Grain_Hum
Data extracted on 11/11/2022 17:02:01 from [ESTAT]
Dataset:	Grain maize and corn-cob-mix by area, production and humidity [TAG00093]
Last updated:	10/11/2022 23:00
Time frequency		Annual
Crops		Grain maize and corn-cob-mix
Structure of production		EU standard humidity (%)
TIME	2011		2012		2013		2014		2015		2016		2017		2018		2019		2020		2021		2022
GEO (Labels)
European Union (EU6-1958, EU9-1973, EU10-1981, EU12-1986, EU15-1995, EU25-2004, EU27-2007, EU28-2013, EU27-2020)	14		14		14		14		14		14		14		14		14		14		14		14
European Union - 27 countries (from 2020)	14		14		14		14		14		14		14		14		14		14		14		14
European Union - 28 countries (2013-2020)	14		14		14		14		14		14		14		14		14		:		:		:
Euro area - 19 countries (from 2015)	:		:		:		:		:		:		:		:		:		:		:		:
Belgium	14		14		14		14		14		14		14		14		14		14		14		14
Bulgaria	14		14		14		14		14		14		14		14		14		14		14		14
Czechia	14		14		14		14		14		14		14		14		14		14		14		14
Denmark	14		14		14		14		14		14		14		14		14		14		14		14
Germany (until 1990 former territory of the FRG)	14		14		14		14		14		14		14		14		14		14		14		14
Estonia	14		14		14		14		14		14		14		14		14		14		14		14
Ireland	14		14		14		14		14		14		14		14		14		14		14		14
Greece	14		14		14		14		14		14		14		14		14		14		14		14
Spain	14		14		14		14		14		14		14		14		14		14		14		14
France	14		14		14		14		14		14		14		14		14		14		14		14
Croatia	14		14		14		14		14		14		14		14		14		14		14		14
Italy	14		14		14		14		14		14		14		14		14		14		14		14
Cyprus	14		14		14		14		14		14		14		14		14		14		14		14
Latvia	14		14		14		14		14		14		14		14		14		14		14		14
Lithuania	14		14		14		14		14		14		14		14		14		14		14		14
Luxembourg	14		14		14		14		14		14		14		14		14		14		14		14
Hungary	14		14		14		14		14		14		14		14		14		14		14		14
Malta	14		14		14		14		14		14		14		14		14		14		14		14
Netherlands	14		14		14		14		14		14		14		14		14		14		14		14
Austria	14		14		14		14		14		14		14		14		14		14		14		14
Poland	14		14		14		14		14		14		14		14		14		14		14		14
Portugal	14		14		14		14		14		14		14		14		14		14		14		14
Romania	14		14		14		14		14		14		14		14		14		14		14		14
Slovenia	14		14		14		14		14		14		14		14		14		14		14		14
Slovakia	14		14		14		14		14		14		14		14		14		14		14		14
Finland	14		14		14		14		:		:		14		14		14		:		14		14
Sweden	14		14		14		14		14		14		14		14		14		14		14		14
Iceland	14		14		14		14		14		14		14		:		:		14		14		14
Liechtenstein	:		:		:		:		:		:		:		:		:		:		:		:
Norway	:		:		:		:		:		14		14		14		14		:		:		14
Switzerland	14		14		14		14		14		14		14		14		14		14		14		14
United Kingdom	14		14		14		14		14		14		14		14		14		14		:		:
Montenegro	14		14		14		14		14		14		14		14		14		14		14		:
North Macedonia	14		14		14		14		14		14		14		14		14		14		14		14
Albania	14		14		:		14		14		14		14		14		14		14		14		:
Serbia	14		14		14		14		14		14		14		14		14		14		14		14
Türkiye	14		14		14		14		14		14		14		14		14		14		14		:
Bosnia and Herzegovina	14		14		14		14		14		14		14		14		14		14		14		:
Kosovo (under United Nations Security Council Resolution 1244/99)	14		14		14		14		14		14		14		14		14		14		14		:
Special value
:	not available

## Sheet: Green_Area
Data extracted on 11/11/2022 17:03:47 from [ESTAT]
Dataset:	Green maize by area, production and humidity [TAG00101]
Last updated:	10/11/2022 23:00
Time frequency		Annual
Crops		Green maize
Structure of production		Area (cultivation/harvested/production) (1000 ha)
TIME	2011		2012		2013		2014		2015		2016		2017		2018		2019		2020		2021		2022
GEO (Labels)
European Union (EU6-1958, EU9-1973, EU10-1981, EU12-1986, EU15-1995, EU25-2004, EU27-2007, EU28-2013, EU27-2020)	5701.57		5844.19		6000.69		6167.87		6284.63		6247.45		6183.3		6355.91		6438.66		6325.3		6054.31		5850.53
European Union - 27 countries (from 2020)	5584.61		5724.83		5847.21		5996.87		6105.63		6061.45		5985.9		6134.91		6210.36		6325.3		6054.31		5850.53
European Union - 28 countries (2013-2020)	5734.61		5873.13		6030.37		6167.87		6284.63		6247.45		6183.3		6355.91		6438.66		:		:		:
Euro area - 19 countries (from 2015)	:		:		:		:		:		:		:		:		:		:		:		:
Belgium	173.54		170.5		177.5		178.12		173.34		168.74		171.28		179.74		175.3		181.54		183.08		177.3	p
Bulgaria	15.3		31.6		21.32		25.13		26.56		31.1		29.93		27.24		27.5		30.44		30.11		26
Czechia	186.22		205.11		233.82		237.24		244.96		234.4	d	223.21	d	224.11	d	232.39	d	226.16	d	216.98	d	212.07	d
Denmark	175.9		184.6		180.9		178.2		182.4		182.4		166.7		179.6		186.4		188.7		173.9		179.6
Germany (until 1990 former territory of the FRG)	2028.8		2038		2003.2		2092.6		2100.4		2137.6		2095.9		2195.9		2222.7		2299.7		2219.6		2021.6
Estonia	2.1		3.6		5		7.4		8.5		7.96		9.18		10.55		13.71		13.6		13.02		16.19
Ireland	18.97		13.74		14.55		13.87		12.85		10.92		11.88		17.76		16.62		14.77		14.42		15.55
Greece	20.27		12.33		26.67		82.84		90.18		118.69		125.55		129.64		128.07		103.19		106.31		102.36
Spain	96.44		107.21		107.09		112.97		107.92		106.24		107.36		107.34		116.46		115.12		118.25		108.17	p
France	1417.87		1395.62		1480.64		1431.87		1491.92		1423.73		1406.01		1415.73		1438.25		1418.89		1241.45		1272.34
Croatia	33.04		28.95		29.68		28.79		32.6		30.98		28.29		25.35		25.41		30.11		25.13		26
Italy	297.45		296.31		326.71		342.74		342.57	p	325.04		342.1		355.33		367.42		379.07		375.56		382.04
Cyprus	0.36		0.38		0.24		0.31		0.3		0.2		0.17		0.12		0.14		0.11	p	0.13	p	0.12	e
Latvia	11.2		18.3		20.1		21.2		25.4		25.9		22.1		25.5		23.8		22.8		24.9		23.7
Lithuania	21		21.8		22.7		28.5		29.25		26.59		24.34		28.25		32.94		29.92		29.39		30
Luxembourg	13.69		14.13		14		14.75		14.45		14.94		15.19		15.88		15.78		16.87		17.07		15.56
Hungary	95.39		103.86		101.97		85.08		89.98		76.41		69.05		66.4		66.3		62.04		67.54		57.72
Malta	0		0		0		0		0		0		0		0		0		0		0		0
Netherlands	228.74		232		230		226		223.86		203.81		203.51		203.22		186.23		194.65		183.26		183.54
Austria	81.44		82.38		110.82		83.46		91.99		84.64		82.19		83.35		85.68		86.86		85.13		82.65
Poland	425.9		507.6		461.8		541.21		555.2		597		596.01		601.58		599.86		674.31		691.92		680.07	e
Portugal	81.51		80.33		84.42		85.39		80.78		80.26		78.43		74.33		71.94		71.27		71.06		71.06	p
Romania	42.45		49.88		56.31		48.27		46.34		51.42		50.1		47.76		51.81		47.24		51.37		51.3
Slovenia	25.97		27.44		30.01		29.49		28.73		28.69		29.19		29.82		30.15		30.63		29.66		26.89
Slovakia	77.3		85.05		93.16		85.79		89.52		78.05		81.44		73.11		75.1		67.58		65.85		68.11
Finland	0		0		0		0		0		0		0	n	0	n	0	n	0		0		0	n
Sweden	13.74		14.12		14.63		15.67		15.65		15.74		16.8		17.29		20.39		19.72		19.22		20.6	e
Iceland	0		0		0		:		0	n	0		0		0	n	0		0		0		0
Liechtenstein	:		:		:		:		:		:		:		:		:		:		:		:
Norway	:		:		:		0	n	0	n	:		0	n	0	n	0	n	0	n	0	n	0	n
Switzerland	47.64		46.86		46.16		:		45.89		47		47.87		48.91		47.03		46.85		45.01		47.32	e
United Kingdom	150		148.3		183.16		171		179		186		197.4		221		228.3		223	p	:		:
Montenegro	:	u	:	u	:	u	:	u	0	n	0	n	0	n	0	n	0	n	0	n	:		0	n
North Macedonia	2.31		2.25		2.81		3.55		5.05		6.38		6.38		6.2		8.23		8.22		7.05		7.5	e
Albania	:		:		:		16		15.3		14.6		16		15		22.13	e	19.2		20.5		:
Serbia	30.16		47.93		32.42		32.14		34.05		31		33.2		29.83		37.4		35.66		33.12		30.76
Türkiye	12		151		403		415		423		426		486		473		507		526		531		:
Bosnia and Herzegovina	25.05	e	25.64	e	27.02	e	28.93	e	31.89	e	32.78	e	33.71	e	32.53	e	34.08	e	35.03	e	35.05	e	:
Kosovo (under United Nations Security Council Resolution 1244/99)	1.4		2.9		4.7		3.1		2.3		2.9		9.2		7.3		7.4		7.24		7.27		:
Special value
:	not available
Available flags:
d	definition differs (see metadata)
e	estimated
n	not significant
p	provisional
u	low reliability

## Sheet: Green_Prod
Data extracted on 11/11/2022 17:04:19 from [ESTAT]
Dataset:	Green maize by area, production and humidity [TAG00101]
Last updated:	10/11/2022 23:00
Time frequency		Annual
Crops		Green maize
Structure of production		Harvested production in EU standard humidity (1000 t)
TIME	2011		2012		2013		2014		2015		2016		2017		2018		2019		2020		2021		2022
GEO (Labels)
European Union (EU6-1958, EU9-1973, EU10-1981, EU12-1986, EU15-1995, EU25-2004, EU27-2007, EU28-2013, EU27-2020)	240626		:		229070		270481		227641		240062		263314		237074		248935		243520		254130		203598
European Union - 27 countries (from 2020)	236654		236073		222782		263634		220481		232622		255434		228234		239803		243520		254130		203598
European Union - 28 countries (2013-2020)	241595		:		230108		270481		227641		240062		263314		237074		248935		:		:		:
Euro area - 19 countries (from 2015)	:		:		:		:		:		:		:		:		:		:		:		:
Belgium	7919		7301.2		7996.6		8712.48		8169.5		6658.22		8284.92		6787.9		7403.08		7965.47		7539.56		6268.96	e
Bulgaria	252.76		434.1		398.63		653.02		512.8		622.6		642.65		694.51		588.03		641.78		575.64		520
Czechia	3779.62		4045.14		3708.61		4652.11		3465.26		4636.26	d	7776.99	b	6687	d	8243.65	d	8832.12	d	8431.66	d	7646.06	d
Denmark	6764.5		6250.3		6897.1		7459.2		8738.87		10535.2		10141.8		9923.89		13035.9		9711.43		11113.3		10925.1
Germany (until 1990 former territory of the FRG)	96793.3		94789.4		78249		99203.7		87218.9		92087.7		99473.4		77485.9		86692.2		97486.7		104839		72601
Estonia	58.8		90		148.54		155.83		197.83		220.94		208.72		277.85		416.26		408.3		305.9		380.41
Ireland	516.98	e	591.78	e	791.2	e	804.56	e	569.31	e	595.79	e	682.45	e	882.77	e	852.81		684.05	e	988.43	e	855.47
Greece	153.62		366.38		571.47		1448.34		2364.89		3946.47		4591.71		4492.4		3759.08		3403.82		3799.83		3448.61
Spain	3700.2		4494.73		4373.71		5188.58		4471.03		4131.9		3826.27		4055.49		4120.35		4250.83		4418.25		3899.08	p
France	53894.1		51666		52818.6		58284.4		49792.8		46485.5		54542.1		48810.1		46827.3		33054.9	b	35276.8		28504.3
Croatia	968.55		746.81		1038.67		1015.61		1159.31		1283.07		858.06		1038.71		991.57		1261.07		873.18		680
Italy	15620.8		15151.4		18423.7		22676.2		19730.9	p	20424		19123.4		22038.1		22306.8		24648.5		24017.6		20983.6
Cyprus	18.56		20.01		12.04		4.07		19.29		4.59		9.46		7.12		9.9		7.7	p	7.5	p	7.1	e
Latvia	296.23		474.6		523.37		556.97		625.89		734.66		689.3		910.17		861.7		777.7		719.3		666
Lithuania	594.26		572.91		575.74		717.51		881.32		743.75		643.67		799.94		1012.3		851		813		660
Luxembourg	507.04		570.7		538.25		666.89		509.8		541.17		727		576.54		532.51		662.2		776.05		494.96
Hungary	2389.62		2225.12		2383.01		2952.64		2462.2		2817.94		2031.11		2346.58		2386.71		2390.72		2062.45		1499.9
Malta	0		0		0		0		0		0		0		0		0		0		0		0
Netherlands	10498.7		10621.2		10092		10815.7		7963.97		8476.32		14961.6		8120.36		8036.85		8837.41		8306.71		8083.97
Austria	3663.08		3660.05		3838.95		3723.38		3480.81		3814.84		3380.2		3453.04		3614.88		3910.15		3662.51		3292.3
Poland	21117.2		25352.1		22449.2		25844.3		11315.3		16962.9		16582.8		21968		20856		26534.9		28682.7		26173	e
Portugal	2326.71		2316.28		2455.33		2562.8		2251.59		2193.45		1989.03		1899.36		2194.47		2233.42		2286.66		2286.65	p
Romania	1052.59		930.15		1259.93		1351.55		1239.38		1205.03		1387.49		1467.66		1383.11		1163.82		1351.61		1164.67
Slovenia	1189.01		1057.3		889.99		1390.3		1398.51		1398.01		1162.8		1427.94		1393.67		1524.29		1272.06		862.16
Slovakia	2219.1		1951.13		1880.78		2281.5		1467.37		1554.56		1179.37		1694.86		1609.53		1655.7		1310.96		1058.72
Finland	0		0		0		0		0		0		0	n	0	n	0	n	0		0		0	n
Sweden	359.43		394.57		467.43		512.57		474		547.43		537.71		388		674		623.14		698.86		635.71	e
Iceland	0		0		0		:		0	n	0		0		0	n	0		0		0		0
Liechtenstein	:		:		:		:		:		:		:		:		:		:		:		:
Norway	:		:		:		0	n	0	n	:		0	n	0	n	0	n	0	n	0	n	0	n
Switzerland	:		615.06		594		664.46		2011.43		2209.66		2380.97		2397.65		2513.49		2738.29		1896.03		2442.53	e
United Kingdom	4941		:		7326.51		6847		7160	p	7440		7880		8840		9132		8920	p	:		:
Montenegro	:	u	:	u	:	u	:	u	0	n	0	n	0	n	0	n	0	n	0	n	:		0	n
North Macedonia	50.97		44.47		63.73		90.39		142.4		193.71		137.19		176.66		187.25		189.44		154.03		154.03	e
Albania	:		:		:		1223.66		1181.89		261.71		354.36		387.86		435.86		396.32		409.07		:
Serbia	655.62		736.94		693.26		617.45		589.17		650.74		534.5		588.18		763.35		746.93		524.65		462.51
Türkiye	239		15258		18094		18815		19920		20370		23374		23413		25655		27314		27439		:
Bosnia and Herzegovina	438.82	e	379.37	e	475.79	e	580.2	e	532.61	e	668.67	e	445.62	e	710.75	e	672.1	e	781.12	e	639.09	e	:
Kosovo (under United Nations Security Council Resolution 1244/99)	21.1		33.6		87.7		45.4	e	31.6		68.2		153.5		111.8		122.8		123.5		121.81		:
Special value
:	not available
Available flags:
b	break in time series
d	definition differs (see metadata)
e	estimated
n	not significant
p	provisional
u	low reliability

## Sheet: Green_Hum
Data extracted on 11/11/2022 17:04:51 from [ESTAT]
Dataset:	Green maize by area, production and humidity [TAG00101]
Last updated:	10/11/2022 23:00
Time frequency		Annual
Crops		Green maize
Structure of production		EU standard humidity (%)
TIME	2011		2012		2013		2014		2015		2016		2017		2018		2019		2020		2021		2022
GEO (Labels)
European Union (EU6-1958, EU9-1973, EU10-1981, EU12-1986, EU15-1995, EU25-2004, EU27-2007, EU28-2013, EU27-2020)	65		65		65		65		65		65		65		65		65		65		65		65
European Union - 27 countries (from 2020)	65		65		65		65		65		65		65		65		65		65		65		65
European Union - 28 countries (2013-2020)	65		65		65		65		65		65		65		65		65		:		:		:
Euro area - 19 countries (from 2015)	:		:		:		:		:		:		:		:		:		:		:		:
Belgium	65		65		65		65		65		65		65		65		65		65		65		65
Bulgaria	65		65		65		65		65		65		65		65		65		65		65		65
Czechia	65		65		65		65		65		65		65		65		65		65		65		65
Denmark	65		65		65		65		65		65		65		65		65		65		65		65
Germany (until 1990 former territory of the FRG)	65		65		65		65		65		65		65		65		65		65		65		65
Estonia	65		65		65		65		65		65		65		65		65		65		65		65
Ireland	65		65		65		65		65		65		65		65		65		65		65		65
Greece	65		65		65		65		65		65		65		65		65		65		65		65
Spain	65		65		65		65		65		65		65		65		65		65		65		65
France	65		65		65		65		65		65		65		65		65		65		65		65
Croatia	65		65		65		65		65		65		65		65		65		65		65		65
Italy	65		65		65		65		65		65		65		65		65		65		65		65
Cyprus	65		65		65		65		65		65		65		65		65		65		65		65
Latvia	65		65		65		65		65		65		65		65		65		65		65		65
Lithuania	65		65		65		65		65		65		65		65		65		65		65		65
Luxembourg	65		65		65		65		65		65		65		65		65		65		65		65
Hungary	65		65		65		65		65		65		65		65		65		65		65		65
Malta	65		65		65		65		65		65		65		65		65		65		65		65
Netherlands	65		65		65		65		65		65		65		65		65		65		65		65
Austria	65		65		65		65		65		65		65		65		65		65		65		65
Poland	65		65		65		65		65		65		65		65		65		65		65		65
Portugal	65		65		65		65		65		65		65		65		65		65		65		65
Romania	65		65		65		65		65		65		65		65		65		65		65		65
Slovenia	65		65		65		65		65		65		65		65		65		65		65		65
Slovakia	65		65		65		65		65		65		65		65		65		65		65		65
Finland	65		65		65		65		:		:		65		65		65		65		65		65
Sweden	65		65		65		65		65		65		65		65		65		65		65		65
Iceland	65		65		65		:		65		65		65		65		65		65		65		65
Liechtenstein	:		:		:		:		:		:		:		:		:		:		:		:
Norway	:		:		:		:		:		65		65		:		65		:		:		65
Switzerland	:		65		65		65		65		65		65		65		65		65		65		65
United Kingdom	65		65		65		65		65		65		65		65		65		65		:		:
Montenegro	65		65		65		65		65		65		65		65		65		65		65		65
North Macedonia	65		65		65		65		65		65		65		65		65		65		65		65
Albania	:		:		:		65		65		65		65		65		65		65		65		:
Serbia	65		65		65		65		65		65		65		65		65		65		65		65
Türkiye	65		65		65		65		65		65		65		65		65		65		65		:
Bosnia and Herzegovina	65		65		65		65		65		65		65		65		65		65		65		:
Kosovo (under United Nations Security Council Resolution 1244/99)	65		65		65		65		65		65		65		65		65		65		65		:
Special value
:	not available

## Sheet: Wheat
	Indicator:	Yield		<<<< Select from dropdown list									Update:	2022-10-27
	GEO:	EU-27
	EU-27: yield by selected crops (tonnes/hectare)
Select crops >>>	Crop	2010	2011	2012	2013	2014	2015	2016	2017	2018	2019	2020e	2021f	2022p		5-Year TrimAvg	2022p vs 5Y TrimAvg
	Soft wheat	5.32715	5.33086	5.29394	5.70426	5.91738	6.05049	5.37801	5.94178	5.44168	5.9887	5.76061	5.96411	5.84177		5.88883	-0.00799099
	Durum wheat	3.26568	3.4265	3.23783	3.34276	3.35464	3.44313	3.48605	3.46213	3.53416	3.48546	3.51296	3.62129	3.31609		3.51086	-0.0554767
	Grain maize	7.19189	7.61287	6.05685	6.85704	8.10829	6.40476	7.37154	7.86879	8.39854	7.90239	7.31472	7.92286	6.08549		7.89801	-0.229491
	Barley	4.23079	4.24949	4.37959	4.58429	4.73795	4.90983	4.76926	4.75476	4.48018	4.98375	4.93621	5.04225	5.00927		4.89157	0.0240612
	Triticale	3.94765	3.86048	3.99304	4.1715	4.4613	4.07772	4.06333	4.23667	3.75738	4.06806	4.48328	4.39776	4.46369		4.23416	0.0542093
	Oat	2.62333	2.80089	2.86969	2.98657	2.88414	2.83334	2.95607	2.90467	2.6829	2.9049	3.3048	2.92487	3.1726		2.91148	0.0896855
	Rye	2.98525	3.0672	3.67411	3.92725	4.17752	3.98502	3.87446	3.82058	3.23471	3.85909	4.31465	4.14962	4.30109		3.9431	0.0907892
	Sorghum	5.39143	5.81333	4.17066	5.0101	5.91008	5.1828	5.5589	5.30932	5.64629	5.34533	5.18241	5.36746	4.28928		5.3407	-0.19687
	Other cereals	2.83088	2.72417	2.88747	2.74041	2.97794	2.6547	2.7443	2.94394	2.49858	2.66694	3.06057	3.02321	2.81617		2.87803	-0.0214935
	Total cereals	4.88858	5.05069	4.81857	5.20482	5.59714	5.34659	5.17019	5.48033	5.22544	5.57939	5.45803	5.66343	5.30139		5.50592	-0.0371469
	Total selection	#N/A	#N/A	#N/A	#N/A	#N/A	#N/A	#N/A	#N/A	#N/A	#N/A	#N/A	#N/A	#N/A
	Source: DG Agriculture and Rural Development based on Eurostat crop production annual data
	NOTES:
	EU-27: EU member states without UK
	EU-28: EU member states with UK
	For all cereals: marketing year 1st July - 30th June
	Other cereals: millet, buckwheat, canary seed, maslin, mixed grains, other
	e = estimate
	f = forecast
	p = projection

[truncated: 10 more sheets: Carbon Sequestration, Yield, N-Fertilizer Savings, N2O Leaching, Albedo Change, Fertilizer Emissions, CC Seed Production, CC Seed PPT, Additonal Machinery Operations, N2O]
