# Supplementary material for: Cover crops support the climate change mitigation potential of agroecosystems
Source: PLoS One. 2024 May 8;19(5):e0302139. doi: 10.1371/journal.pone.0302139 (PMC11078372; doi:10.1371/journal.pone.0302139)
Supplement: S2 File — (XLSX) [file pone.0302139.s002.xlsx]

## Sheet: Tabelle1
Topic	Titel	DOI	Source
Yield Increase	Cover Crop Mixture Effects on Maize, Soybean, and Wheat Yield in Rotation	https://doi.org/10.2134/ael2018.10.0051	Google Scholar
	Corn yield response to winter cover crops: An updated meta-analysis	https://doi.org/10.2489/jswc.72.3.226	Google Scholar
	Cover crops support ecological intensification of arable cropping systems	https://doi.org/10.1038/srep41911	Google Scholar
	Legume Cover Crop Contributions to No-Tillage Corn Production	https://doi.org/10.2134/agronj1994.00021962008600010024x	Web of Science
	Replacing bare fallow with cover crops in a maize cropping system: Yield, N uptake and fertiliser fate	https://doi.org/10.1016/j.eja.2010.11.006	Web of Science
	Cover crop effects on maize drought stress and yield	https://doi.org/10.1016/j.agee.2020.107294	Web of Science
	WINTER COVER CROPS ON WEED INFESTATION AND MAIZE YIELD	https://doi.org/10.1590/1983-21252016v29n413rc	Web of Science
	Cover crop legacy impacts on soil water and nitrogen dynamics, and on subsequent crop yields in drylands: a meta-analysis	https://doi.org/10.1007/s13593-022-00760-0	Web of Science
Carbon Sequestration	A critical review of the impacts of cover crops on nitrogen leaching, net greenhouse gas balance and crop productivity	https://doi.org/10.1111/gcb.14644	Google Scholar
	Input and mineralization of carbon and nitrogen in soil from legume-based cover crops	https://doi.org/10.1007/s10705-019-10026-z	Google Scholar
	Carbon sequestration in agricultural soils via cultivation of cover crops – A meta-analysis	https://doi.org/10.1016/j.agee.2014.10.024	Web of Science
	Optimizing Carbon Sequestration in Croplands: A Synthesis	https://doi.org/10.3390/agronomy11050882	Google Scholar
	Soil carbon varies between different organic and conventional management schemes in arable agriculture	https://doi.org/10.1016/j.eja.2018.01.010	Google Scholar
	CAN CATCH CROPS BE AN IMPORTANT FACTOR IN CARBON DIOXIDE SEQUESTRATION?	ISSN: 2067-533X	Google Scholar
	Regulation of soil CO2 and N2O emissions by cover crops: A meta-analysis	https://doi.org/10.1016/j.still.2019.04.020	Web of Science
	Cover crops mitigate direct greenhouse gases balance but reduce drainage under climate change scenarios in temperate climate with dry summers	https://doi.org/10.1111/gcb.14091	Google Scholar
	A meta-analysis of global cropland soil carbon changes due to cover cropping	https://doi.org/10.1016/j.soilbio.2020.107735	Web of Science
	Cover Crops Could Offset Crop Residue Removal Effects on Soil Carbon and Other Properties: A Review	https://doi.org/10.2134/agronj2016.12.0735	Google Scholar
	Tillage and cover crop species affect soil organic carbon in Andosol, Kanto, Japan	https://doi.org/10.1016/j.still.2013.12.010	Web of Science
	Cover Crop Contributions to Improve the Soil Nitrogen and Carbon Sequestration in Almond Orchards (SW Spain)	https://doi.org/10.3390/agronomy11020387	Web of Science
	Cover crop impacts on US cropland carbon sequestration	https://doi.org/10.2489/jswc.73.5.117A	Web of Science
	Legume-based cover crop mixtures can overcome trade-offs between C inputs, soil mineral N depletion and residual yield effects	https://doi.org/10.1016/j.agee.2023.108408	Web of Science
	Maximizing soil organic carbon stocks under cover cropping: insights from long-term agricultural experiments in North America	https://doi.org/10.1016/j.agee.2023.108599	Google Scholar
	Cover crops do not increase soil organic carbon stocks as much as has been claimed: What is the way forward?	https://doi.org/10.1111/gcb.16917	Web of Science
	A global meta-analysis of cover crop response on soil carbon storage within a corn production system	https://doi.org/10.1002/agj2.21340	Google Scholar
	The potential of cover crops to increase soil organic carbon storage in German croplands	https://doi.org/10.1007/s11104-022-05438-w	Web of Science
Nitrogen Fixation	Input and mineralization of carbon and nitrogen in soil from legume-based cover crops	https://doi.org/10.1007/s10705-019-10026-z	Google Scholar
	Using cover crops to mitigate and adapt to climate change. A review	https://doi.org/10.1007/s13593-016-0410-x	Google Scholar
	Cover crops support ecological intensification of arable cropping systems	https://doi.org/10.1038/srep41911	Google Scholar
	Effect of catch crops on N dynamics and following crops in organic farming	https://doi.org/10.1051/agro:2008028	Web of Science
	Hairy Vetch Varieties and Bi-Cultures Influence Cover Crop Services in Strip-Tilled Sweet Corn	https://doi.org/10.2134/agronj2011.0360	Web of Science
	Quantitative characterization of five cover crop species	https://doi.org/10.1017/S0021859614000811	Web of Science
	Biomass Production and Potential Fixed Nitrogen Inputs from Leguminous Cover Crops in Subtropical Avocado Plantations	https://doi.org/10.3390/agronomy9020070	Web of Science
Reduced Nitrogen Leaching	The fate of nitrogen from incorporated cover crop and green manure residues	https://doi.org/10.1023/A:1009825606341	Google Scholar
	Effects of catch crops on silage maize (Zea mays L.): yield, nitrogen uptake efficiency and losses	https://doi.org/10.1007/s10705-017-9839-9	Web of Science
	Using cover crops to mitigate and adapt to climate change. A review	https://doi.org/10.1007/s13593-016-0410-x	Google Scholar
	Cover crops mitigate direct greenhouse gases balance but reduce drainage under climate change scenarios in temperate climate with dry summers	https://doi.org/10.1111/gcb.14091	Google Scholar
	A critical review of the impacts of cover crops on nitrogen leaching, net greenhouse gas balance and crop productivity	https://doi.org/10.1111/gcb.14644	Google Scholar
	Nitrate Leaching as Influenced by Cover Cropping and Nitrogen Source	https://doi.org/10.2136/sssaj1994.03615995005800050029x	Google Scholar
	Effects of catch crops, no till and reduced nitrogen fertilization on nitrogen leaching and balance in three long-term experiments	https://doi.org/10.1016/j.agee.2009.10.005	Web of Science
	Winter cover crops in a vegetable cropping system: Impacts on nitrate leaching, soil water, crop yield, pests and management costs	https://doi.org/10.1016/0167-8809(96)01048-1	Web of Science
	Nitrogen leaching: A crop rotation perspective on the effect of N surplus, field management and use of catch crops	https://doi.org/10.1016/j.agee.2017.12.009	Web of Science
	Barley–hairy vetch mixture as cover crop for green manuring and the mitigation of N leaching risk	https://doi.org/10.1016/j.eja.2013.11.012	Web of Science
	Introduction of cover crops in a maize–soybean rotation of the Humid Pampas: Effect on nitrogen and water dynamics	https://doi.org/10.1016/j.fcr.2011.12.012	Web of Science
	Winter Nitrate Leaching under Different Tillage and Winter Cover Crop Management Practices	https://doi.org/10.2136/sssaj2012.0256	Web of Science
	Sources of variability in the effectiveness of winter cover crops for mitigating N leaching	https://doi.org/10.1016/j.agee.2016.01.019	Web of Science
	Fall cover crop nitrogen uptake drives reductions in winter-spring leaching	https://doi.org/10.1002/jeq2.20342	Web of Science
	Legume-based cover crop mixtures can overcome trade-offs between C inputs, soil mineral N depletion and residual yield effects	https://doi.org/10.1016/j.agee.2023.108408	Web of Science
Fertilizer Emissions	Greenhouse gas emissions from nitrogen fertilizer use in China	https://doi.org/10.1016/j.envsci.2010.07.006	Web of Science
	Life cycle assessment (LCA) of different fertilizer product types	https://doi.org/10.1016/j.eja.2015.06.001	Web of Science
	Energy consumption and greenhouse gas emission assessment in the Algerian sector of fertilisers production with life cycle assessment	https://doi.org/10.1504/IJGW.2019.100173	Web of Science
	Nitrous Oxide Emissions and Carbon Footprint of Decentralized Urine Fertilizer Production by Nitrification and Distillation	https://doi.org/10.1021/acsestengg.2c00082	Web of Science
Albedo Change	Using cover crops to mitigate and adapt to climate change. A review	https://doi.org/10.1007/s13593-016-0410-x	Web of Science
	What is the potential of cropland albedo management in the fight against global warming? A case study based on the use of cover crops	https://doi.org/10.1088/1748-9326/aab650	Web of Science
N2O Emission	Frost killed cover crops induced high emissions of nitrous oxide	https://doi.org/10.1016/j.scitotenv.2022.155634	Web of Science
	Do Fallow Season Cover Crops Increase N2O or CH4 Emission from Paddy Soils in the Mono-Rice Cropping System?	https://doi.org/10.1016/j.agee.2014.10.016	Web of Science
	Nitrogen fertilization offsets the N2O mitigating effects of cover-crops and double-crop soybean in a wheat-sorghum system	https://doi.org/10.1002/agj2.20095	Web of Science
	A critical review of the impacts of cover crops on nitrogen leaching, net greenhouse gas balance and crop productivity	https://doi.org/10.1111/gcb.14644	Web of Science
	Non-Legume Cover Crops Can Increase Non-Growing Season Nitrous Oxide Emissions	https://doi.org/10.2136/sssaj2016.08.0269	Web of Science
	N2O emissions of low input cropping systems as affected by legume and cover crops use	https://doi.org/10.1016/j.agee.2016.03.028	Web of Science
	Effects of contrasting catch crops on nitrogen availability and nitrous oxide emissions in an organic cropping system	https://doi.org/10.3390/agronomy11020199	Web of Science
	Do cover crops enhance N2O, CO2 or CH4 emissions from soil in Mediterranean arable systems?	https://doi.org/10.1016/j.scitotenv.2013.07.023	Web of Science
	Cover crop effects on nitrous oxide emission from a manure-treated Mollisol	https://doi.org/10.1016/j.agee.2009.05.008	Web of Science
Land use Seed Production	The Search For Source Material Of Phacelia Tanacetifolia Benth For Breeding For Fodder Productivity	https://doi.org/10.1088/1755-1315/901/1/012006	Google Scholar
	Effect of different pre and post-emergent application of herbicides on the growth and yield of Indian mustard (Brassica juncea L.)	https://doi.org/10.22271/tpi.2022.v11.i1aa.11259	Google Scholar
	Seed Production of Red Clover (Trifolium pratense L.) under Danish Field Conditions	https://doi.org/10.3390/agriculture11121289	Google Scholar
	Effect of Indigenous Bee Attractants on Qualitative and Quantitative Parameters of Egyptian Clover, Trifolium alexandrinum L.	https://doi.org/10.18805/LR-4622	Google Scholar
Production Emissions Seed	Greenhouse gas emissions and mitigation potential of hybrid maize seed production in northwestern China	https://doi.org/10.21203/rs.3.rs-316315/v1	Google Scholar
	Energy Requirements and Greenhouse Gas Emissions of Maize Production in the USA	https://doi.org/10.1007/s12155-013-9399-z	Google Scholar
	Challenges in using soil carbon modelling in LCA of agricultural products—the devil is in the detail	https://doi.org/10.1007/s11367-021-01967-1	Web of Science
Fuel consumption	Cover crops support ecological intensification of arable cropping systems	httsp://doi.org/10.1038/srep41911	Google Scholar
Carbon Opportunity Cost	Assessing the efficiency of changes in land use for mitigating climate change	https://doi.org/10.1038/s41586-018-0757-z	Google Scholar
Harvest Index	Variations in Maize Dry Matter, Harvest Index, and Grain Yield with Plant Density	https://doi.org/10.2134/agronj14.0522	Google Scholar
	Contribution of total dry matter and harvest index to maize grain yield—A multisource data analysis	https://doi.org/10.1002/fes3.256	Google Scholar
	Effects of nitrogen fertilizer on root-shoot characteristics, grain yield and nitrogen use efficiency of different maize varieties in North China Plain	https://doi.org/10.25165/j.ijabe.20221505.6694	Google Scholar
